# Supplementary material for: Short-Term Exposure to PM2.5 and O3 Impairs Liver Function in HIV/AIDS Patients: Evidence from a Repeated Measurements Study
Source: Toxics. 2023 Aug 25;11(9):729. doi: 10.3390/toxics11090729 (PMC10537338; doi:10.3390/toxics11090729)
Supplement: Supplementary file 1 [file toxics-11-00729-s001.zip]

Archive with 1 entries (1 files):
- toxics-2542080-supplementary.pdf
